# Supplementary material for: Engineering Breast Cancer Cells and hUMSCs Microenvironment in 2D and 3D Scaffolds: A Mechanical Study Approach of Stem Cells in Anticancer Therapy
Source: Bioengineering (Basel). 2021 Nov 20;8(11):189. doi: 10.3390/bioengineering8110189 (PMC8615245; doi:10.3390/bioengineering8110189)
Supplement: Supplementary file 1 [file bioengineering-08-00189-s001.zip]

Archive with 1 entries (1 files):
- bioengineering-1463744-supplementary.pdf
